# Supplementary material for: Calcium-vesicles perform active diffusion in the sea urchin embryo during larval biomineralization
Source: PLoS Comput Biol. 2021 Feb 22;17(2):e1008780. doi: 10.1371/journal.pcbi.1008780 (PMC7932551; doi:10.1371/journal.pcbi.1008780)
Supplement: S1 Dataset — Spreadsheet 1: This table shows the names of all LLSM datasets analyzed in this work, as well as a note for each dataset that is included as a supplementary movie. Also noted in the table is the temporal resolution of the datasets, whether they were included in motion analysis (Δt~6.12 sec or less), and the number of ectoderm and skeletogenic mesoderm vesicles used in the size analysis (first-frame) and the motion analysis (total). Spreadsheets 2–7: These spreadsheets contain the statistical comparisons for each size and motion features measured from the vesicle tracks. Comparisons are run across experimental conditions (Control/VEGFR Inhibition) and embryo regions (Ectoderm/Skeletogenic Mesoderm). Each sheet in the dataset contains the comparison of a single measured feature (e.g., size, velocity, etc.) across conditions and regions. In the case of spicule-relative analysis, comparisons are run across groups of vesicles at different average distance from the spicule binned in 1μm groups. Spreadsheets 8–9: These sheets contain comparisons of cytoskeletal remodeling experiments under both experimental conditions (Control/VEGFR Inhibition) and in both embryo regions (Ectoderm/Skeletogenic Cells). For sheets 2–9, the Kruskal-Wallis test is used to establish differences in centrality between groups, followed by a post-hoc Dunn-Sidak test to establish pairwise differences. A brief description of the comparison is included at the bottom of each sheet. Spreadsheet 10: This sheet contains a comparison of average vesicle speed and vesicle diffusion coefficient to vesicle size, the comparison shows minimal correlation between size and velocity or diffusion suggesting that vesicle motion is independent of its size (possibly an active diffusion mode). Spreadsheet 11: Shows a detailed table of the microscope parameters used during imaging per dataset. (XLSX) [file pcbi.1008780.s005.xlsx]

## Sheet: Dataset Information
Dataset	Treatment	Δt (sec)	Movie Name	Motion Statistics	Volume - First Frame #Vesicles (Skeletogenic Cells)	Volume - First Frame #Vesicles (Ectoderm)	Tracking - Total #Vesicles Analyzed (Skeletogenic Cells)	Tracking - Total #Vesicles Analyzed (Ectoderm)	Calcium Intensity (Skeletogenic Cells)	Calcium Intensity (Ectoderm)
Control movies
23-06-2016_TimeLapse1_DMSO_20hrs_Calcein_FM464	Control (DMSO)	5.88	Movie 1	Y	73	1004	99	1615	0.0370882	0.0484396
22-06-2016_TimeLapse3_DMSO_20hrs_Calcein_FM464	Control (DMSO)	5.82	Movie 3	Y+	72	295	160	466	0.035326	0.0495618
01-07-2016_TimeLapse4_DMSO_21hrs_Calcein_FM464	Control (DMSO)	5.6	Movie 7	Y+	186	815	334	1359	0.0186431	0.0253504
01-07-2016_TimeLapse3_DMSO_21hrs_Calcein_FM464	Control (DMSO)	5.6		Y+	86	201	145	338	0.0284356	0.0265984
01-07-2016_TimeLapse5_DMSO_23hrs_Calcein_FM464	Control (DMSO)	5.6		Y	67	224	87	415	0.0180634	0.0148538
22-06-2016_TimeLapse1_DMSO_24hrs_Calcein_FM464	Control (DMSO)	3.26	Movie 2	N	165	296			0.0822531	0.0635512
22-06-2016_TimeLapse2_DMSO_24hrs_Calcein_FM464	Control (DMSO)	3.78		N	45	221			0.035142	0.0254688
28-06-2016_TimeLapse1_Pos1_DMSO_18hrs_Calcein_FM464	Control (DMSO)	33		N	29	377			0.00704643	0.00845698
28-06-2016_TimeLapse1_Pos2_DMSO_18hrs_Calcein_FM464	Control (DMSO)	33		N	92	286			0.00518148	0.00517282
Total # vesicles measured					815	3719	825	4193
VEGFR inhibition movies
24-06-2016_TimeLapse1_Axtinib_150_19hrs_Calcein_FM464	VEGFR inhibition (Axtinib)	6.12	Movie 4	Y	98	696	182	1589	0.0870451	0.0920947
24-06-2016_TimeLapse2_Axtinib_150_20hrs_Calcein_FM464	VEGFR inhibition (Axtinib)	6.12	Movie 5	Y	105	581	213	1093	0.0980258	0.100829
24-06-2016_TimeLapse3_Axtinib_150_21hrs_Calcein_FM464	VEGFR inhibition (Axtinib)	6.12	Movie 6	Y	150	720	276	1198	0.110704	0.127252
23-06-2016_Timelapse_3_Axitinib_36hr_Calcein_FM464	VEGFR inhibition (Axtinib)	6.12		Y	161	402	213	628	0.101085	0.103631
30-06-2016_TimeLapse1_Pos0_Axtinib_150_19hrs_Calcein_FM464	VEGFR inhibition (Axtinib)	30		N	89	824			0.0128522	0.0148724
30-06-2016_TimeLapse1_Pos1_Axtinib_150_19hrs_Calcein_FM464	VEGFR inhibition (Axtinib)	30		N	115	842			0.00850825	0.0110589
30-06-2016_TimeLapse1_Pos2_Axtinib_150_19hrs_Calcein_FM464	VEGFR inhibition (Axtinib)	30		N	195	1330			0.0172006	0.017284
01-07-2016_TimeLapse1_Pos0_Axtinib_150_18hrs_Calcein_FM464	VEGFR inhibition (Axtinib)	19		N	150	711			0.0167356	0.0282153
01-07-2016_TimeLapse1_Pos1_Axtinib_150_18hrs_Calcein_FM464	VEGFR inhibition (Axtinib)	19		N	29	499			0.0168089	0.0242384
01-07-2016_TimeLapse2_Pos2_Axtinib_150_19hrs_Calcein_FM464	VEGFR inhibition (Axtinib)	15		N	141	258			0.0138396	0.0185156
01-07-2016_TimeLapse2_Pos3_Axtinib_150_19hrs_Calcein_FM464	VEGFR inhibition (Axtinib)	15		N	297	1758			0.0224989	0.0253808
Total # vesicles measured					1530	8621	884	4508

## Sheet: Vesicle Size (Fig. 4D)
Average Vesicle Size (µm^3)	Control	VEGFR Inhibition
Skeletogenic Cells	0.404218	0.474237
Ectoderm	0.273669	0.34491
Median Vesicle Size	Control	VEGFR Inhibition
Skeletogenic Cells	0.279279	0.343114
Ectoderm	0.219433	0.271299
Vesicle Size Comparison
Kruskal-Wallis	6.03672e-123		Showing significance difference between the groups.
Pair-wise (Dunn-Sidak)	Difference	P-Value
Skeletogenic Cells:Control to Skeletogenic Cells:VEGFR Inhibition	0.063835	2.99525e-08
Ectoderm:Control to Ectoderm:VEGFR Inhibition	0.051866	0
Skeletogenic Cells:Control to Ectoderm:Control	-0.059846	0
Skeletogenic Cells:VEGFR Inhibition to Ectoderm:VEGFR Inhibition	-0.071815	0
DESCRIPTION:
Statistical comparison of vesicle size across experimental conditions (Control/VEGFR Inhibition) and embryo regions (Skeletogenic Cells/Ectoderm).
The comparison shows that there are significant differences in median vesicle size between the Skeletogenic Mesoderm and Ectoderm regions in both experimental conditions, and between the experimental conditions within each region

## Sheet: Vesicle speed (Fig. 5C)
Average Vesicle Speed (µm/sec)	Control	VEGFR Inhibition
Skeletogenic Cells	0.079028	0.081886
Ectoderm	0.064547	0.056655
Median Vesicle Speed	Control	VEGFR Inhibition
Skeletogenic Cells	0.074591	0.081449
Ectoderm	0.061012	0.052362
Vesicle Speed Comparison
Kruskal-Wallis	1.49206e-173		Showing significance difference between the groups.
Pair-wise (Dunn-Sidak)	Difference	P-Value
Skeletogentic Cells:Control to Cells:VEGFR Inhibition	0.006858	0.997493		Showing no significance difference between the groups.
Ectoderm:Control to Ectoderm:VEGFR Inhibition	-0.00865	0
Skeletogenic Cells:Control to Ectoderm:Control	-0.013579	0
Skeletogenic Cells:VEGFR Inhibition to Ectoderm:VEGFR Inhibition	-0.029087	0
DESCRIPTION:
Statistical comparison of vesicle speed across experimental conditions (Control/VEGFR Inhibition) and embryo regions (Skeletogenic Cells/Ectoderm).
The comparison shows that there are significant differences in median vesicle speed between the Skeletogenic Mesoderm and Ectoderm regions in both experimental conditions, and between the experimental conditions within each region
									-6.90776

## Sheet: Directionality index (Fig. 5D)
Average Vesicle Directionality Index	Control	VEGFR Inhibition
Skeletogenic Cells	0.425649	0.43345
Ectoderm	0.435111	0.408227
Median Vesicle Directionality	Control	VEGFR Inhibition
Skeletogenic Cells	0.396568	0.41134
Ectoderm	0.410896	0.381153
Vesicle Directionality Comparison
Kruskal-Wallis	9.85133e-25			Showing significance difference between the groups.
Pair-wise (Dunn-Sidak)	Difference	P-Value
Skeletogenic Cells:Control to Skeletogenic Cells:VEGFR Inhibition	0.014773	0.0604015		Showing no significance difference between the groups.
Ectoderm:Control to Ectoderm:VEGFR Inhibition	-0.029743	0
Skeletogenic Cells:Control to Ectoderm:Control	0.014328	0.0478599
Skeletogenic Cells:VEGFR Inhibition to Ectoderm:VEGFR Inhibition	-0.030188	5.62573e-10
DESCRIPTION:
Statistical comparison of vesicle directionality index across experimental conditions (Control/VEGFR Inhibition) and embryo regions (Skeletogenic Cells/Ectoderm).
The comparison shows that there are significant differences in median directionality index between the Control and VEGFR Inhibited embryos in the Skeletogenic Cells region as well as the Ectoderm region.
Additionally, there is a significant difference in median directionality index between the Skeletogenic Cells and Ectoderm regions in VEGFR Inhibited embryos.

## Sheet: Diffusion Coefficient (Fig. 5E)
Average Vesicle Diffusion (µm^2/sec)	Control	VEGFR Inhibition
Skeletogenic Cells	0.01005	0.010513
Ectoderm	0.006982	0.005375
Median Vesicle Diffusion	Control	VEGFR Inhibition
Skeletogenic Cells	0.006471	0.008107
Ectoderm	0.004605	0.003644
Vesicle Diffusion Comparison
Kruskal-Wallis	3.45197e-126			Showing significance difference between the groups.
Pair-wise (Dunn-Sidak)	Difference	P-Value
Skeletogenic Cells:Control to Skeletogenic Cells:VEGFR Inhibition	0.001636	0.345093		Showing no significance difference between the groups.
Ectoderm:Control to Ectoderm:VEGFR Inhibition	-0.000961	0
Skeletogenic Cells:Control to Ectoderm:Control	-0.001866	0
Skeletogenic Cells:VEGFR Inhibition to Ectoderm:VEGFR Inhibition	-0.004463	0
DESCRIPTION:
Statistical comparison of vesicle diffusion coefficients across experimental conditions (Control/VEGFR Inhibition) and embryo regions (Skeletogenic Cells/Ectoderm).
There are significant differences in median diffusion coefficients between the Skeletogenic Cells and Ectoderm regions in both experimental conditions.
Additionally, there is a significant difference in median diffusion coefficients in the Ectoderm region between Control and VEGFR Inhibited embryos.

## Sheet: Speed toward spicule (Fig. 6B)
Average Spicule Distance (µm)	Median Velocity Toward Spicule (µm/sec)
1	-0.003885
2	-0.010161
3	-0.007484
4	-0.00112
5	-0.009625
6	-0.008844
7	-0.009941
8	0.000672
9	-0.022637
10	-0.001585
Velocity Toward Spicule Comparison
Kruskal-Wallis	0.259034		Showing no significance difference between the groups.
DESCRIPTION:
Statistical comparison of vesicle velocity directed towards the spicule at different average distance from the spicule.
There are no significant differences among the median velocities towards the spicule among the distance groups.

## Sheet: Spicule Stats (Fig. 6C)
Average Spicule Distance (µm)	Median Instantaneous Speed (µm/sec)
1	0.050794
2	0.053508
3	0.069709
4	0.066212
5	0.072358
6	0.077382
7	0.080095
8	0.08819
9	0.091597
10	0.08359
Instantaneous Speed Comparison
Kruskal-Wallis	1.70833e-16		Showing significance difference between the groups.
Pair-Wise Difference between different distances from from spicule
Median (Row-Column)	1	2	3	4	5	6	7	8	9	10
1	0	-0.002714	-0.018915	-0.015418	-0.021564	-0.026588	-0.029301	-0.037396	-0.040803	-0.032796
2	0.002714	0	-0.016201	-0.012704	-0.01885	-0.023874	-0.026587	-0.034682	-0.038089	-0.030082
3	0.018915	0.016201	0	0.003497	-0.002649	-0.007673	-0.010386	-0.018481	-0.021889	-0.013881
4	0.015418	0.012704	-0.003497	0	-0.006146	-0.01117	-0.013883	-0.021978	-0.025386	-0.017378
5	0.021564	0.01885	0.002649	0.006146	0	-0.005024	-0.007737	-0.015832	-0.019239	-0.011232
6	0.026588	0.023874	0.007673	0.01117	0.005024	0	-0.002713	-0.010808	-0.014215	-0.006208
7	0.029301	0.026587	0.010386	0.013883	0.007737	0.002713	0	-0.008095	-0.011502	-0.003495
8	0.037396	0.034682	0.018481	0.021978	0.015832	0.010808	0.008095	0	-0.003408	0.0046
9	0.040803	0.038089	0.021889	0.025386	0.019239	0.014215	0.011502	0.003408	0	0.008008
10	0.032796	0.030082	0.013881	0.017378	0.011232	0.006208	0.003495	-0.0046	-0.008008	0
Pair-wise (Dunn-Sidak) significant difference between different distances from from spicule
P-Value	1	2	3	4	5	6	7	8	9	10
1	1	1	0.31071	0.361945	0.014507	4.2e-05	0	0	0	5.8e-05
2	1	1	0.823174	0.915839	0.156908	0.002307	5.5e-05	1e-06	1e-06	0.001322
3	0.31071	0.823174	1	1	1	0.955361	0.310202	0.015794	0.011293	0.618664
4	0.361945	0.915839	1	1	0.999968	0.300143	0.010804	0.000137	0.000251	0.132003
5	0.014507	0.156908	1	0.999968	1	0.999982	0.771839	0.061517	0.043504	0.955282
6	4.2e-05	0.002307	0.955361	0.300143	0.999982	1	1	0.78738	0.562583	1
7	0	5.5e-05	0.310202	0.010804	0.771839	1	1	0.999921	0.988066	1
8	0	1e-06	0.015794	0.000137	0.061517	0.78738	0.999921	1	1	1
9	0	1e-06	0.011293	0.000251	0.043504	0.562583	0.988066	1	1	0.999995
10	5.8e-05	0.001322	0.618664	0.132003	0.955282	1	1	1	0.999995	1
DESCRIPTION:
Statistical comparison of vesicle velocity at different average distances from the spicule.
The pairwise comparisons show significantly slower median speed between the 1-2μm distances compared to vesicles at 5-10μm from the spicule

## Sheet: Phalloidin Stats (Fig. 7H)
Average Phalloidin Ratio	Control	VEGFR Inhibition
Skeletogenic Cells	0.010661	0.013572
Ectoderm	0.02146	0.025205
Median Phalloidin Ratio	Control	VEGFR Inhibition
Skeletogenic Cells	0.006627	0.009136
Ectoderm	0.018935	0.02294
Phalloidin Ratio Comparison
Kruskal-Wallis	1.13624e-13
Pair-wise (Dunn-Sidak)	Difference	P-Value
Skeletogenic Cells:Control to Skeletogenic Cells:VEGFR Inhibition	0.002509	0.73767
Ectoderm:Control to Ectoderm:VEGFR Inhibition	0.004005	0.518827
Skeletogenic Cells:Control to Ectoderm:Control	0.012309	8.4179e-07
Skeletogenic Cells:VEGFR Inhibition to Ectoderm:VEGFR Inhibition	0.013805	1.51968e-07
DESCRIPTION:
Statistical comparison of phalloidin area ratio (phalloidin stained pixels to total area selected) in different regions and experimental conditions
There are no significant differences among the median velocities towards the spicule among the distance groups.

## Sheet: MyosinII Stats (Fig. 8H)
Average Mysoin Ratio	Control	VEGFR Inhibition
Skeletogenic Cells	0.007971	0.004065
Ectoderm	0.021723	0.022258
Median Mysoin Ratio	Control	VEGFR Inhibition
Skeletogenic Cells	0.004358	0.002655
Ectoderm	0.019231	0.018877
Mysoin Ratio Comparison
Kruskal-Wallis	1.63567e-23
Pair-wise (Dunn-Sidak)	Difference	P-Value
Skeletogenic Cells:Control to Skeletogenic Cells:VEGFR Inhibition	-0.001703	0.445399
Ectoderm:Control to Ectoderm:VEGFR Inhibition	-0.000355	1
Skeletogenic Cells:Control to Ectoderm:Control	0.014873	2.04659e-10
Skeletogenic Cells:VEGFR Inhibition to Ectoderm:VEGFR Inhibition	0.016221	6.66134e-15
DESCRIPTION:
Statistical comparison ofmyosin area ratio (myosin stained pixels to total area selected) in different regions and experimental conditions
There are no significant differences among the median velocities towards the spicule among the distance groups.

## Sheet: Speed&diff vs size, Fig. S1, S3
Avg. Speed vs. Avg. Size	Pearson's (R)	R2
Skeletogenic Cells - Control	0.115254	0.0132836		Low Pearson correlation (R) and poor goodness of fit (R2 ) suggesting that the speed and size are not correlated.
Skeletogenic Cells - VEGFR Inhibition	0.0590521	0.00348715
Ectoderm - Control	0.0410949	0.00168879
Ectoderm - VEGFR Inhibition	0.168776	0.0284853
Avg. diffusion coefficient vs. Avg. Size	Pearson's (R)	R2
Skeletogenic Cells - Control	0.0803752	0.00646017		Low Pearson correlation (R) and poor goodness of fit (R2 ) suggesting that the diffision coefficients and size are not correlated.
Skeletogenic Cells - VEGFR Inhibition	0.0549864	0.00302351
Ectoderm - Control	0.000359397	1.29166e-07
Ectoderm - VEGFR Inhibition	0.0835793	0.0069855
DESCRIPTION:
Linear regression of vesicle average speed vs. average size shows low correlation and poor goodness-of-fit suggesting the size and speed are not correlated
Linear regression of vesicle diffusion coefficient vs. average size shows low correlation and poor goodness-of-fit suggesting the size and diffusion are not correlated

[truncated: 1 more sheets: LLSM Imaging Parameters]
